# Supplementary material for: Impacts of Land Use on Soil Nitrogen-Cycling Microbial Communities: Insights from Community Structure, Functional Gene Abundance, and Network Complexity
Source: Life (Basel). 2025 Mar 14;15(3):466. doi: 10.3390/life15030466 (PMC11943759; doi:10.3390/life15030466)
Supplement: Supplementary file 1 [file life-15-00466-s001.zip]

Archive with 1 entries (1 files):
- life-3463910-supplementary.pdf
